# Supplementary material for: NVCL-Based Galacto-Functionalized and Thermosensitive Nanogels with GNRDs for Chemo/Photothermal-Therapy
Source: Pharmaceutics. 2022 Mar 3;14(3):560. doi: 10.3390/pharmaceutics14030560 (PMC8951641; doi:10.3390/pharmaceutics14030560)
Supplement: Supplementary file 1 [file pharmaceutics-14-00560-s001.zip]

Archive with 1 entries (1 files):
- pharmaceutics-1595012-supplementary.pdf
